# Supplementary material for: A Novel Polysaccharide from Sargassum weizhouense: Extraction Optimization, Structural Characterization, Antiviral and Antioxidant Effects
Source: Antioxidants (Basel). 2023 Oct 6;12(10):1832. doi: 10.3390/antiox12101832 (PMC10604564; doi:10.3390/antiox12101832)
Supplement: Supplementary file 1 [file antioxidants-12-01832-s001.zip]

Archive with 1 entries (1 files):
- antioxidants-2616700-SI.pdf
